# Supplementary material for: Prospective Evaluation of Different Methods for Volumetric Analysis on [18F]FDG PET/CT in Pediatric Hodgkin Lymphoma
Source: J Clin Med. 2022 Oct 21;11(20):6223. doi: 10.3390/jcm11206223 (PMC9605658; doi:10.3390/jcm11206223)
Supplement: Supplementary file 1 [file jcm-11-06223-s001.zip]

Archive with 1 entries (1 files):
- jcm-1916871-supplementary.pdf
